# Supplementary material for: Synthesis, Spectroscopy, Single-Crystal Structure Analysis and Antibacterial Activity of Two Novel Complexes of Silver(I) with Miconazole Drug
Source: Int J Mol Sci. 2021 Feb 3;22(4):1510. doi: 10.3390/ijms22041510 (PMC7919260; doi:10.3390/ijms22041510)
Supplement: Supplementary file 1 [file ijms-22-01510-s001.zip]

Archive with 5 entries (4 files):
- supplementary files/
- supplementary files/Ag(MCZ)2BF4 - ESI-mass spectra.PNG
- supplementary files/Ag(MCZ)2SbF6 - ESI-mass spectra.PNG
- supplementary files/checkcif-Ag-miconazole-3and4-7Jan2021.pdf
- supplementary files/Supplementary Materials.pdf
